# Supplementary material for: Structural Analysis of Virus Regulatory N6-Methyladenosine (m6A) Machinery of the Black Flying Fox (Pteropus alecto) and the Egyptian Fruit Bat (Rousettus aegyptiacus) Shows Evolutionary Conservation Amongst Mammals
Source: Genes (Basel). 2024 Oct 23;15(11):1361. doi: 10.3390/genes15111361 (PMC11594476; doi:10.3390/genes15111361)
Supplement: Supplementary file 1 [file genes-15-01361-s001.zip]

Archive with 1 entries (1 files):
- genes-3187987-supplementary.pdf
